# Supplementary material for: Associations of Academic Study- and Non-Study-Related Sedentary Behaviors with Incident Obesity in Children and Adolescents
Source: Nutrients. 2025 May 9;17(10):1633. doi: 10.3390/nu17101633 (PMC12114288; doi:10.3390/nu17101633)
Supplement: Supplementary file 1 [file nutrients-17-01633-s001.zip]

Archive with 1 entries (1 files):
- nutrients-3617561-supplementary.pdf
